# Supplementary material for: SHMT2 Promotes Gastric Cancer Development through Regulation of HIF1α/VEGF/STAT3 Signaling
Source: Int J Mol Sci. 2023 Apr 12;24(8):7150. doi: 10.3390/ijms24087150 (PMC10138966; doi:10.3390/ijms24087150)
Supplement: Supplementary file 1 [file ijms-24-07150-s001.zip]

Archive with 2 entries (2 files):
- supplymental data.pdf
- Table S1.xlsx
